# Supplementary material for: Metabolite profiling in retinoblastoma identifies novel clinicopathological subgroups
Source: Br J Cancer. 2015 Sep 8;113(8):1216–24. doi: 10.1038/bjc.2015.318 (PMC4647873; doi:10.1038/bjc.2015.318)
Supplement: Supplementary Table 1 [file bjc2015318x2.xls]

## Sheet: Supplementary Table 1
	Supplementary Table 1. Clinical characteristics of retinoblastoma patients and tumour histopathology
	RB ID	Gender	Agea	Tumour gradeb	Uni or bi-lateralc	Rosettes	Extent of rosettesd	% necrosis	Apoptosise	Choroid invasionf	Choroid invasion depth	Optic nerve invasiong	Metabolic grouph
	RB51	F	12	E	U	FW	1	60	2	0	-	1	1
	RB46	F	22	E	U	-	0	60	1	0	-	1	1
	RB44	F	17	E	U	-	0	50	1	0	-	2	1
	RB22	F	29	D	U	FW, N	1	40	2	0	-	1	1
	RB1	M	61	E	U	FW	1	30	2	1	S	1	1
	RB7	F	26	D	U	N	0	60	2	0	-	1	1
	RB9	F	24	E	U	N	0	40	2	1	D	3	1
	RB47	F	9	E	U	FW, N, P	2	60	2	2	D	3	1
	RB29	F	3	D	U	FW	2	50	1	0	-	0	1
	RB50	F	40	E	U	FW, FL	1	70	1	1	D	0	1
	RB12	F	30	E	U	-	0	50	2	1	D	1	1
	RB3	F	21	E	B	-	0	65	2	1	D	0	1
	RB21	M	7	E	U	-	0	80	2	1	D	0	1
	RB4	M	12	D	U	FW	1	40	2	0	-	1	1
	RB33	F	49	D	U	-	0	60	2	0	-	0	1
	RB15	F	11	E	U	FW	3	10	1	0	-	0	1
	RB42	M	54	E	U	FW/FL	2	60	1	0	-	0	1
	RB40	F	16	E	U	FW, P	1	20	2	0	-	2	2
	RB27	F	11	E	U	-	0	20	2	2	D	4	2
	RB5	M	8	E	U	FW	0	10	1	1	D	3	2
	RB49	F	34	E	U	N	0	40	2	1	D	3	2
	RB6	F	14	E	U	-	0	20	2	0	-	1	2
	RB8	M	20	D	U	FW	2	15	1	0	-	0	2
	RB10	F	19	D	B	FW	1	30	1	0	-	1	2
	RB11	M	3	E	U	FW	4	40	1	1	S	0	2
	RB13	F	14	D	U	-	0	40	2	0	-	1	2
	RB31	M	31	D	U	FW	2	50	2	0	-	1	2
	RB26	M	21	D	U	FW/N	2	45	2	0	-	2	2
	RB30	F	33	D	U	FW	1	70	2	0	-	3	2
	RB36	F	24	D	U	FW, N	4	25	1	0	-	1	2
	RB2	F	22	D/E	U	FW	1	20	2	0	-	1	2
	RB39	F	12	E	U	FW, N	4	30	1	0	-	3	2
	RB41	M	14	D	U	FW	3	20	1	0	-	1	2
	RB35	M	53	E	U	-	0	35	1	0	-	3	2
	RB45	M	12	D	U	FW	2	30	1	0	-	0	2
	RB1*	F	22	D	U	-	0	30	2	0	-	2	3
	RB4*	F	2	D	U	FW, N	2	50	1	0	-	0	3
	RB32	M	13	E	U	FW	4	30	1	0	-	1	3
	RB34	M	26	D	U	FL	1	60	2	0	-	0	3
	RB38	F	84	D	U	FW	1	20	1	0	-	0	3
	RB28	F	9	D	U	FW, N	4	40	2	0	-	0	3
	RB37	F	14	D	U	FW	2	5	2	1	D	0	3
	RB48	F	16	E	U	FW, N	4	15	1	1	S	0	3
	RB19	F	6	D	U	FW	4	50	1	0	-	0	3
	RB52	M	6	E	B	FW	4	10	1	1	D	3	3
	RB17	F	25	E	U	FW, FL	2	20	1	0	-	0	3
	RB14	M	12	E	U	FW, N	1	55	2	0	-	0	3
	RB25	F	54	D	U	-	0	40	1	0	-	0	3
	RB24	M	10	E	U	FW, FL	4	70	2	1	D	1	3
	RB20	F	15	E	U	FW	3	20	1	0	-	3	3
	RB16	M	12	E	U	FW	1	50	2	0	-	1	3
	RB23	M	19	D	B	FW	2	40	1	2	D	1	3
	Abbreviations: U = unilateral; B = bilateral; FW = Flexner-Wintersteiner; N = Homer-Wright rosettes; FL = fleurettes; P = pallisading; S = superficial invasion (<3mm); D = deep invasion (≥3mm).
	aAge at diagnosis (months).
	bTumour grade according to the International Scale (A-E).
	cIn instances of bilateral disease only enucleated tissue from the first presenting tumour was included in this study.
	dExtent of rosettes was scored as follows: 0: none, 1: <10%, 2: 10-25%, 3: 26-50%, 4: >50%.
	eApoptosis: 1: patchy distribution, 2: observed over the entire tumour area.
	fChoroid invasion: 0: none, 1: focal/localised, 2: extensive. D: deep (≥3mm), S: superficial (<3mm)
	gOptic nerve invasion: 0: none, 1: pre-laminar, 2: intra-laminar, 3: retro-laminar, 4: extends to resection margin.
	hMetabolic group as determined by multivariate analysis of HR-MRS data.
	*These cases were not included in the metabolite quantification (see text) due to poor signal from the external standard used to calculate this.
	Mean patient age:
	Group 1: 25.1±4.1 mths
	Group 2: 20.1±2.8 mths
	Group 3: 20.3±4.9 mths
	The differences between groups are not significant
