# Supplementary material for: Metabolite profiling in retinoblastoma identifies novel clinicopathological subgroups
Source: Br J Cancer. 2015 Sep 8;113(8):1216–24. doi: 10.1038/bjc.2015.318 (PMC4647873; doi:10.1038/bjc.2015.318)
Supplement: Supplementary Table 2 [file bjc2015318x3.xls]

## Sheet: Supplementary Table 2
	Supplementary Table 2. Retinoblastoma histopathology and correlation with tumour metabolites
	A. Retinoblastoma histopathology
	RB Group	Differentiation (rosette) score◊	% necrosis◊	Apoptosis Score◊	Choroid invasion score◊a	Optic nerve invasion score◊b
	Group 1	0.82±0.23	52±4.0%	1.65±0.12	0.41±0.15	0.88±0.24
	Group 2	1.50±0.36	31±3.6%	1.50±0.12	0.28±0.15	1.61±0.31
	Group 3	2.29±0.37	36±4.7%	1.41±0.13	0.35±0.14	0.71±0.26
	Kruskall-Wallis p-value+	0.015	0.002	0.38	0.7	0.03
	Post hoc significance*	G3vG1 p=0.004	G1vG3 p=0.01 G1vG2 p=0.0005	-	-	G2vG3 p=0.02
	◊: Values are reported as mean±SEM.
	aChoroid invasion score: 0: none, 1: superficial, 2: extensive.
	bOptic nerve invasion score: 0: none, 1: pre-laminar, 2: intra-laminar, 3: retro-laminar, 4: to resection margin.
	+: non-parametric ANOVA for significance of difference between groups
	*: Group comparisons; values ≤ 0.05 are considered significant.
	B. Correlations between metabolite concentrations and histolopathology
	Metabolite	Differentiation (rosette) score▫	% of Necrosis▫	Deep choroid invasion^	Retrolaminar optic nerve invasion^
	Taurine	+0.33, p=0.002	-0.36 p=0.009	ns	ns
	Hypotaurine	ns	-0.31 p=0.03	ns	ns
	t-Choline	ns	-0.33 p=0.02	ns	+0.39, p=0.004
	Phosphocholine	ns	-0.21 p=0.05	ns	+0.35, p=0.001
	Creatine	ns	-0.39 p=0.005	ns	ns
	Total lipid	-0.27, p=0.05	+0.47 p=0.0005	ns	ns
	▫:calculated using Spearmans rank order correlation (rs) between the respective histological scores and metabolite concentrations.
	^: calculated using the point biserial correlation coefficient (rpb)
	ns: no significant correlation (rs/rpb ≤ 0.20 and p>0.05).
