# Supplementary material for: Metabolite profiling in retinoblastoma identifies novel clinicopathological subgroups
Source: Br J Cancer. 2015 Sep 8;113(8):1216–24. doi: 10.1038/bjc.2015.318 (PMC4647873; doi:10.1038/bjc.2015.318)
Supplement: Supplementary Table 3 [file bjc2015318x4.xls]

## Sheet: Supplementary Table 3
	Supplementary Table 3. Retinoblastoma histopathology in post HR-MRS tumour biopsies
	RB ID	Metabolic Group	% necrosis in HR-MRS biopsy	% difference compared to whole tumour	Extent of rosettes in HR-MRS biopsy*	Extent of rosettes in whole tumoura
	9	1	55	15	0	0
	46	1	70	10	0	0
	5	2	10	0	0	0
	6	2	10	10	0	0
	8	2	20	5	1	2
	31	2	60	10	1	2
	40	2	25	5	0	1
	24	3	55	15	2	4
	48	3	25	10	4	4
	52	3	20	10	2	4
	aExtent of rosettes was scored as follows: 0: none, 1: <10%, 2: 10-25%, 3: 26-50%, 4: >50%.
	* Extent of rosetting in the HR-MRS biopsy may be less accurate than that determined from the whole tumour as tissue artifacts from the HR-MRS procedure made rosettes more difficult to identify
